# Supplementary material for: Do I Belong Here? Confronting Imposter Syndrome at an Individual, Peer, and Institutional Level in Health Professionals
Source: MedEdPORTAL. 2021 Jul 6;17:11166. doi: 10.15766/mep_2374-8265.11166 (PMC8257750; doi:10.15766/mep_2374-8265.11166)
Supplement: Supplementary file 1 — Facilitator Guide.docxWorkshop Handout.docxFacilitator Lesson Plan.docxPowerPoint Slides.pptxWorkshop Evaluation Form.docx [file mep_2374-8265.11166-s001.zip]

Archive with 6 entries (6 files):
- A. Facilitator Guide.docx
- B. Workshop Handout.docx
- C. Facilitator Lesson Plan.docx
- D. PowerPoint Slides.pptx
- E. Workshop Evaluation Form.docx
- Educational_Summary_Report_11166.pdf
